# Supplementary material for: Rules of tissue packing involving different cell types: human muscle organization
Source: Sci Rep. 2017 Jan 10;7:40444. doi: 10.1038/srep40444 (PMC5223128; doi:10.1038/srep40444)
Supplement: Supplementary Table S1 [file srep40444-s2.xls]

## Sheet: Hoja1
			1	2	3	4	5	6	7	8	9	10	11	12	13	14	15	16	17	18	19	20	21	22	23	24	25	26	27	28	29	30	31	32	33	34	35	36	37	38	39	40	41	42	43	44	45	46	47
			Average Area	Desv. Area	Average Area of slow cells	Desv. Area of slow cells	Average Area of fast cells	Desv. Area of fast cells	Average major Axis	Average minor Axis	Average Relation Axis	Desv. Relation Axis	Average Convex Hull	Desv. Convex Hull	Average Relation A1/A2	Desv. Relation A1/A2	Average Neighbours	Desv. Neighbours	Desv. Neighbours of slow cells	Desv. Neighbours of fast cells	slow Neighbours of slow cells	fast Neighbours of slow cells	slow Neighbours of fast cells	fast Neighbours of fast cells	Average Relation Neighbours Area	Desv. Relation Neighbours Area	Average Relation Neighbours major axis	Desv. Relation Neighbours major axis	Average Relation Neighbours minor axis	Desv. Relation Neighbours minor axis	Average Relation Neighbours relation axis	Desv. Relation Neighbours relation axis	Average Relation Neighbours convex hull	Desv. Relation Neighbours convex hull	Average Relation Neighbours relation A1/A2	Desv. Relation Neighbours relation A1/A2	Average Strengths	Desv. Strengths	Average Strengths of fast cells	Desv. Strengths of fast cells	Average Strengths of slow cells	Desv. Strengths of slow cells	Average Clustering Coefficient	Desv. Clustering Coefficient	Average Clustering Coefficient of fast cells	Desv. Clustering Coefficient of fast cells	Average Clustering Coefficient of slow cells	Desv. Clustering Coefficient of slow cells	Average Eccentricity
	1	BA011a	9268	2073.78	11105.4	2304.95	8700.9	1634.02	129.106	93.8669	1.39665	0.224596	0.944041	0.0232839	1.26565	0.148456	6	0.894427	0.711805	0.904891	1.4	5.04	1.5679	4.2963	0.82751	0.193329	0.897955	0.127237	0.880133	0.123933	0.999854	0.148903	0.981626	0.0244684	0.925542	0.103937	724.165	151.579	696.474	146.888	813.886	132.772	17.1722	30.5225	46.5069	12.5734	43.6298	7.68734	1314.64
	2	BA011b	9768.83	2306.23	12266.5	1504.02	8678.3	1653.98	134.078	95.0184	1.43376	0.245955	0.939397	0.0175425	1.25267	0.13031	6.03774	0.779799	0.877435	0.696109	1.32258	5.03226	2.11111	3.76543	0.82225	0.21437	0.889381	0.120721	0.874508	0.144847	1.00206	0.163687	0.982854	0.0190531	0.933467	0.0812702	744.584	143.169	714.96	132.924	812.432	144.731	18.7511	31.9631	46.7971	9.78663	44.112	10.779	1313.23
	3	BA011c	8651.97	1936.32	10759.3	1552.04	8049.87	1585.85	126.317	89.6138	1.43289	0.258148	0.937096	0.0209308	1.26275	0.144323	5.98148	0.655409	0.746317	0.648379	1.19355	4.90323	1.4881	4.47619	0.830313	0.176258	0.884846	0.129422	0.881411	0.128775	1.00323	0.191391	0.980664	0.021507	0.92536	0.0878249	694.409	117.347	688.281	115.326	715.856	124.297	26.3589	33.5524	44.3589	7.60158	44.8885	8.48749	2083.39
	4	BA011d	9824.71	2494.62	12689.2	2816.51	8929.58	1540.97	135.429	94.8213	1.44968	0.27402	0.939497	0.022831	1.22949	0.100925	5.93519	0.845805	0.889605	0.738266	1.16129	5.35484	1.59524	4.16667	0.812289	0.239979	0.86451	0.141548	0.878696	0.145129	0.99307	0.189331	0.980502	0.0236128	0.935374	0.0745568	730.848	165.286	692.108	138.531	854.817	184.94	33.9722	33.358	48.0899	10.0635	42.7297	10.295	2828.2
	5	BA012a	9865.25	2145.11	11975.7	1497.46	9009.66	1740.47	144.777	88.8441	1.66694	0.337071	0.941503	0.0153109	1.24002	0.0511706	6.03846	0.846731	0.660895	0.887613	1.46667	4.86667	1.74324	4.17568	0.84828	0.161235	0.896331	0.109476	0.886513	0.124008	0.999647	0.161386	0.986573	0.0163537	0.961469	0.039628	756.51	157.47	725.92	160.983	831.964	120.659	7.94297	23.021	47.229	11.536	44.7211	9.32522	1371.97
	6	BA012b	10147.8	2141.27	12848.7	1463.67	9344.86	1580.7	135.126	98.0423	1.39085	0.233098	0.948349	0.0193446	1.25723	0.0977599	6.04808	0.817049	0.76489	0.799505	1	5.36667	1.55405	4.37838	0.844565	0.205693	0.884125	0.128639	0.902006	0.127525	0.997639	0.154539	0.985653	0.0182134	0.94175	0.0550315	762.996	160.674	738.885	154.597	844.096	157.373	15.4942	30.5091	47.7533	11.8016	44.5978	8.75375	1346.41
	7	BA012c	10133.3	2379.48	12827.7	1371.14	9108.7	1811.75	133.726	98.7012	1.37982	0.285848	0.944903	0.0170122	1.25577	0.120918	6.00962	0.743845	0.723974	0.683004	1.36667	5.03333	1.7973	4.04054	0.829527	0.213053	0.893009	0.134936	0.879703	0.145441	1.00333	0.207537	0.984567	0.0186128	0.939936	0.078049	748.66	140.912	716.45	126.329	833.363	144.323	23.0315	34.8527	48.0575	10.4502	43.4753	9.07345	2629.36
	8	BA021a	14750.1	3353.82	11875.4	1895.14	15888	3123.56	165.565	116.877	1.43823	0.225843	0.946112	0.0203223	1.32343	0.13348	5.97015	0.952988	0.955134	0.849489	1.42105	3.94737	1.5625	4.64583	0.804176	0.191111	0.884384	0.113126	0.870455	0.136341	1.00087	0.178227	0.981573	0.02247	0.945808	0.0859342	934.007	218.245	991.326	195.04	789.201	210.767	10.7781	30.6687	55.2894	14.2986	63.7492	14.1267	1381.02
	9	BA021b	14418.9	3225.69	12062.7	1196.19	15176.2	3311.69	167.438	112.506	1.52524	0.318046	0.953251	0.0163874	1.24873	0.0621054	6	0.758513	0.671038	0.805823	0.842105	4.84211	1.78571	4.28571	0.825515	0.213131	0.89856	0.119261	0.872422	0.144496	1.00869	0.18856	0.983981	0.0168312	0.949478	0.0719216	900.95	167.236	919.143	178.294	844.35	113.002	19.369	36.218	55.4189	12.9348	60.6176	7.52663	2165.5
	10	BA021c	13824.2	3630.52	11712.8	1551.5	14581.1	3866.6	161.708	110.693	1.48634	0.288477	0.956651	0.0150326	1.3068	0.169361	6.01351	0.692291	0.582393	0.724345	1	4.68421	1.69643	4.44643	0.802244	0.22002	0.871049	0.130552	0.873665	0.14359	0.999259	0.171337	0.986151	0.0158371	0.933721	0.0883128	899.197	166.501	927.576	162.498	820.032	155.179	29.6475	41.588	56.2939	9.84842	57.6786	9.65057	3068.47
	11	BA041a	27057.5	8811.71	21697.8	4143.61	30094.7	9343.85	228.381	153.63	1.52214	0.329569	0.935363	0.0200668	1.21278	0.135831	6.06383	0.918511	0.555719	1.07425	2.29412	3.64706	2.1	4.03333	0.758359	0.252573	0.829219	0.167177	0.844873	0.181115	0.981018	0.23955	0.979305	0.0238526	0.924108	0.0792416	1239.15	266.43	1264.02	311.094	1195.26	159.572	20.4863	49.1335	71.7209	22.1014	78.4322	13.8422	1478.76
	12	BA041b	30640.5	7025.1	21818.1	3333.57	34169.5	4524.13	246.503	162.63	1.54415	0.306498	0.946981	0.0183957	1.14146	0.0498421	6	0.751809	0.514496	0.714384	1.11765	4.41176	1.5	4.7	0.830097	0.212152	0.86037	0.170845	0.892844	0.146103	0.98126	0.207631	0.984454	0.0201938	0.959667	0.0498624	1266.75	241.177	1349.82	215.966	1059.08	167.238	39.5019	62.4493	72.7674	13.0458	79.9306	20.9223	2903.36
	13	BA051a	27021	5627.57	23682.8	4087.37	28332.5	5662.23	301.033	121.132	2.61439	0.891064	0.902436	0.0281386	1.40102	0.0985211	5.94872	0.793019	0.687552	0.785955	0.545455	5	1.92857	4.17857	0.835157	0.219634	0.869814	0.162857	0.850594	0.144039	1.00697	0.255885	0.970889	0.0273556	0.952945	0.0455304	1413.9	287.135	1471.63	288.72	1266.95	234.822	36.4978	62.0203	78.9207	19.3524	91.8033	23.2846	1608.34
	14	BA051b	22120.8	4872.84	17646	2784.47	22990.9	4730.84	221.046	133.593	1.69674	0.45238	0.934365	0.0245301	1.40311	0.12705	5.97674	0.830616	0.924416	0.747483	0.818182	4.54545	1.02778	5.08333	0.816937	0.186642	0.860348	0.164762	0.887248	0.12424	1.01133	0.239628	0.977463	0.0264143	0.93239	0.0767768	1186.92	240.36	1232.11	212.693	954.552	255.488	49.7364	64.2753	73.499	17.5126	81.3724	17.9588	2426.06
	15	BA051c	19413.6	3527.41	16984.5	1901.36	20065.3	3592.01	198.905	130.228	1.57229	0.390991	0.921391	0.0247817	1.3748	0.0615214	6	0.714006	0.504525	0.735013	0.727273	4.90909	1.31707	4.78049	0.850065	0.178096	0.876385	0.124691	0.887769	0.123014	1.0019	0.222003	0.978306	0.025228	0.967621	0.0343093	1102.2	184.391	1128.17	192.679	1005.44	108.793	47.4022	60.5388	65.0401	13.8487	69.8834	11.2891	3547.05
	16	BA051d	22085.3	4661.38	20275.8	4257.24	22550.6	4703.83	244.304	121.813	2.09845	0.672786	0.918467	0.0239888	1.44577	0.101051	5.98077	0.804165	0.831209	0.804712	1	5.09091	1.36585	4.58537	0.854747	0.156504	0.861385	0.149615	0.87262	0.163145	1.01919	0.278184	0.975589	0.026248	0.950166	0.0489611	1225.67	230.843	1202.88	226.99	1314.27	237.363	59.4048	58.6046	74.6196	15.6062	70.6337	11.0492	2861.11
	17	BA061a	25523.9	5709.34	23155.3	4434.23	27402.4	5971.62	247.878	139.087	1.86853	0.604904	0.922793	0.0323713	1.12415	0.0386959	6.03846	0.83927	0.63495	0.890564	2.08696	3.6087	3.13793	3.17241	0.844753	0.174585	0.848338	0.175874	0.865443	0.150827	1.00931	0.343776	0.967964	0.0376468	0.970817	0.0298533	1174.72	252.74	1260.34	265.657	1066.75	190.807	38.7061	58.6246	63.5706	16.5623	76.4095	13.476	1539.46
	18	BA061b	19905.2	5145.68	18138.6	3160.91	21230.2	5944.41	223.598	120.818	1.92642	0.719988	0.920965	0.0317622	1.17744	0.0624094	5.92857	1.02438	1.0417	0.995453	2.29167	3.41667	2.84375	3.25	0.802952	0.228195	0.828581	0.243963	0.859829	0.157695	1.00786	0.383058	0.969153	0.0343239	0.959392	0.0526208	1053.13	263.877	1093.39	274.145	999.454	244.847	36.6594	53.284	62.149	16.5411	70.7049	20.0379	2781.68
	19	BA061c	21066.8	5520.72	20424	5277.27	21808.6	5803.33	225.384	126.342	1.88142	0.83324	0.930755	0.0306163	1.14569	0.050986	6.08929	0.858684	0.899553	0.812578	3.43333	2.43333	3	3.28125	0.813329	0.215379	0.814075	0.25897	0.869421	0.160373	1.01356	0.484914	0.97076	0.0335688	0.954588	0.0487866	1081.63	228.967	1131.4	195.917	1038.5	249.389	43.5807	53.8501	59.9964	15.3799	68.7431	16.6331	3353.73
	20	BA062a	14971.5	3985.97	13190.6	2936.69	16413.3	4166.82	191.789	104.895	1.8837	0.51939	0.923423	0.0256047	1.17449	0.058033	5.96053	0.958343	0.99419	0.89909	2.11765	3.61765	2.80952	3.33333	0.795821	0.200338	0.836617	0.166788	0.856749	0.149456	1.02106	0.29587	0.972516	0.0288234	0.962247	0.046086	912.869	206.434	958.835	200.206	856.087	202.588	12.3984	30.9828	55.2751	13.9384	59.2256	17.1229	1408.65
	21	BA062b	24173.4	6036.74	21398.4	4729.25	25991.5	6176.07	247.53	132.696	1.97581	0.720617	0.924805	0.0306831	1.15843	0.0393321	6.01316	0.916419	0.8836	0.878178	1.97059	3.67647	2.83333	3.40476	0.810594	0.207761	0.835105	0.17754	0.849415	0.166804	1.02251	0.337776	0.970533	0.0343718	0.961215	0.0441139	1161.8	278.45	1228.81	290.068	1059.52	230.847	23.4637	43.5298	64.0723	18.2627	77.5368	17.3789	2946.41
	22	BA071a	44676.6	11101	37100	6510.07	47776.1	11190.8	281.584	205.667	1.37783	0.186454	0.946834	0.0181116	1.14343	0.0230975	6.12903	0.718421	0.971825	0.610159	1	5.22222	2.09091	4	0.800496	0.203211	0.854456	0.14899	0.882813	0.130038	0.985134	0.152772	0.981492	0.0225784	0.978586	0.0287732	1545.16	298.259	1534.76	245.044	1570.57	418.267	43.1809	74.7692	86.5479	21.3402	81.7703	25.3471	1535.55
	23	BA071b	40607.6	10748.6	31431.8	1414.67	42573.9	10868.2	277.691	192.788	1.46954	0.308937	0.938451	0.0230094	1.15655	0.0327679	5.94118	0.736131	0.781736	0.744468	1	4.88889	1.25	4.71429	0.8293	0.251796	0.894232	0.135642	0.873532	0.165994	1.01875	0.237413	0.978959	0.0230504	0.971046	0.0291455	1415.94	240.705	1430.51	229.235	1347.94	303.145	48.3712	73.3796	84.1661	21.6819	89.7073	10.2264	2624.18
	24	BA081a	27352.7	6695.78	27474	5332.78	27324.2	7047.36	214.494	163.882	1.32549	0.179912	0.957787	0.0116438	1.19048	0.106023	6.07143	0.837908	1.06066	0.778499	1.25	5.125	1.47059	4.52941	0.833973	0.245016	0.887804	0.135599	0.89041	0.153931	0.977542	0.120559	0.987731	0.0126802	0.929203	0.0798647	1201.86	244.097	1181.14	227.702	1289.93	305.959	26.3481	53.5792	69.4745	17.3902	75.158	13.3082	1401.23
	25	BA081b	26914	6819.73	31738.2	6750.62	25259.9	6095.05	221.245	157.756	1.41276	0.239807	0.955531	0.018369	1.13836	0.0431871	6	0.807573	0.651339	0.832128	1.33333	5	1.65714	4.22857	0.81542	0.232728	0.86816	0.159996	0.884884	0.13702	0.993604	0.172252	0.98507	0.0184395	0.948424	0.0744119	1163.12	235.477	1124.66	229.773	1275.3	224.185	31.6497	53.1546	72.5877	14.0599	68.7396	12.4001	2183.06
	26	BA081c	24356.2	6818.96	28528.9	4674.79	23313	6918.32	210.968	149.219	1.45586	0.362944	0.955943	0.0203422	1.32745	0.249018	5.93617	1.05097	0.651339	1.15573	1.5	4.83333	1.41667	4.5	0.757548	0.21871	0.854024	0.134835	0.83545	0.169346	0.999557	0.259866	0.982043	0.0213262	0.901898	0.125977	1192.01	323.84	1191.53	352.842	1193.94	179.211	44.1563	56.7166	77.5687	19.1001	75.8425	8.80639	2520.97
	27	BA111a	22273.2	6088.14	20858.4	2332.4	22562.5	6580.77	206.783	139.749	1.50211	0.253097	0.952816	0.0124658	1.15986	0.0506563	5.96226	0.70608	0.333333	0.762146	1.11111	4.77778	0.954545	5.02273	0.768701	0.229948	0.862421	0.1464	0.844153	0.148298	0.996714	0.179027	0.985472	0.0153235	0.961295	0.0522771	1064.26	204.037	1066.24	222.043	1054.55	73.958	32.325	50.7729	66.9555	15.4358	71.5787	7.79914	1380.38
	28	BA111b	23301.6	6588.36	22793.7	1812.82	23441.3	7396.89	203.338	148.609	1.38654	0.210795	0.950723	0.0173579	1.1616	0.032828	6.01887	0.843312	0.904534	0.813145	0.909091	4.81818	1.31818	4.79545	0.774997	0.245141	0.859434	0.146429	0.849476	0.16192	0.980169	0.170981	0.982435	0.0187606	0.956821	0.0567348	1104.5	233.191	1123.14	232.394	1036.69	234.127	36.7956	52.2979	62.7835	17.2839	77.069	13.2272	2712.51
	29	BA111c	24412.3	7347.78	24051	4062.79	24477.1	7829.48	209.483	150.781	1.42069	0.279291	0.956546	0.0174297	1.18268	0.0475701	5.98113	0.820191	0.700649	0.862662	0.818182	5.27273	0.840909	5.15909	0.759185	0.249566	0.850815	0.148814	0.835	0.165723	0.997956	0.200247	0.982257	0.0195943	0.962988	0.0387502	1135.89	234.866	1133.56	244.568	1148.86	186.184	41.2375	54.3159	71.0162	17.4446	67.1098	11.3683	3317.58
	30	BA121a	22181.7	7270.99	16113	3699.93	27239.1	5376.32	217.288	133.692	1.663	0.432162	0.918065	0.0241173	1.13731	0.0796762	6.01818	0.757455	0.791623	0.639684	1.92	3.8	3.06667	3.2	0.768591	0.250821	0.824187	0.180508	0.862023	0.143873	0.988798	0.217427	0.979443	0.0253483	0.956312	0.0580651	1084.78	212.686	1159.82	177.196	994.744	219.904	29.3167	50.9725	63.7839	14.6814	66.9266	16.959	1443.04
	31	BA121b	24854.6	9691.3	19867.9	6137.8	31142.2	9781.07	312.024	103.725	3.04343	0.922978	0.907157	0.0272242	1.15185	0.0523364	6	1.10554	0.982607	1.00858	2.89655	2.68966	3.2	3.3	0.726067	0.256535	0.792883	0.193298	0.839156	0.127833	1.00642	0.235135	0.974658	0.0278199	0.960754	0.0481677	1351.12	433.215	1589.83	450.417	1161.8	313.858	38.8176	58.1726	70.162	21.7	84.4008	22.6569	2541.49
	32	BA131a	33280.4	10567.1	24129.3	4577.53	36875.5	10093.3	247.657	175.278	1.44983	0.312885	0.94064	0.0267455	1.15234	0.0539246	6.02564	0.810691	0.700649	0.860663	1.72727	4.36364	1.78571	4.21429	0.779199	0.233947	0.862627	0.16032	0.855881	0.177452	1.00774	0.219177	0.974596	0.0284979	0.97307	0.0307394	1315.58	278.695	1332.73	302.372	1271.95	213.015	35.5891	63.8593	80.5078	22.2846	73.714	18.6643	1430.23
	33	BA131b	40265.4	11071.4	27101.4	3431.43	44104.9	9417.34	279.661	187.806	1.52182	0.295585	0.942052	0.0188404	1.14241	0.0476046	6.05128	0.723614	0.8202	0.534522	0.818182	4.63636	1.85714	4.42857	0.806685	0.228197	0.873957	0.139484	0.863601	0.158202	0.999578	0.170846	0.980331	0.0178165	0.967655	0.0321648	1429.85	277.14	1501.68	214.753	1183.56	340.34	48.975	67.7812	80.3319	19.0406	102.801	22.375	2195.88
	34	BA131c	37776.4	9629.59	25267.5	3312.26	41482.7	7476.42	277.216	179.751	1.5676	0.360153	0.940423	0.0203542	1.15499	0.0401871	6	0.794719	1.02691	0.685257	1.36364	4.27273	1.5	4.60714	0.796207	0.224759	0.859792	0.169693	0.861295	0.146801	1.02842	0.235874	0.977344	0.0213007	0.958763	0.0558557	1388.06	262.634	1444.77	212.78	1196.67	335.555	48.9055	67.9036	81.5639	17.3312	87.32	36.7296	3276.29
	35	BA141a	27839.5	6652.72	21468.5	2395.91	32495.2	4513.51	230.252	158.868	1.46749	0.28779	0.943629	0.0214376	1.21593	0.0552653	6.04444	1.02149	0.683986	0.947872	2	3.36842	2.53846	4	0.802862	0.226717	0.847936	0.164266	0.870009	0.14827	1.00698	0.215565	0.978457	0.0242701	0.947797	0.0504685	1242.74	299.962	1401.39	275.044	1025.64	169.608	18.9937	46.8059	67.7996	16.8487	85.0271	19.4284	1468.64
	36	BA141b	28331.2	7225.29	20884.8	3248.64	32744	4888.55	251.107	149.473	1.71943	0.427735	0.937242	0.0272716	1.19627	0.0596919	6.15556	0.903417	0.82007	0.848998	2.15789	3.52632	2.07407	4.40741	0.813063	0.207114	0.842784	0.185912	0.877366	0.112272	0.991747	0.238974	0.975007	0.0296289	0.955225	0.0527851	1299.74	308.585	1430.74	275.291	1078.68	228.589	34.9479	57.2919	71.9002	21.3496	84.1133	18.2717	2382.36
	37	BA141c	27835	7836.06	19965.8	2731.07	32980.2	5361.41	245.956	148.988	1.67937	0.364469	0.937568	0.0227572	1.19332	0.0655746	5.97778	0.965046	0.830698	0.847319	2.05263	3.31579	2.40741	4.03704	0.806316	0.22646	0.851371	0.171032	0.870848	0.132356	0.988422	0.192061	0.97692	0.0231955	0.958104	0.04775	1230.1	280.365	1375.42	232.897	1007.84	186.497	47.9901	60.0157	72.3292	18.1788	87.817	17.1707	3069.39
	38	BA141d	27656.2	9299.37	21358.5	2591.33	31434.9	9846.23	231.357	154.315	1.54362	0.347248	0.939242	0.0292259	1.25972	0.125997	5.97778	1.01105	1.03166	1.05003	2.10526	3.68421	2.62963	3.48148	0.794691	0.281141	0.84633	0.183508	0.849863	0.192546	0.993007	0.177688	0.976383	0.0311622	0.950785	0.10329	1246.41	314.037	1291.34	331.693	1171.54	276.598	59.7648	60.6409	78.156	22.3486	85.6127	22.407	2815.21
	39	BA161a	37936.2	14736.6	23702.7	4787.41	48103	10174.5	275.912	177.253	1.58629	0.39884	0.952802	0.032014	1.1169	0.0246891	6.02778	1.05522	0.798809	0.87014	2.13333	3.13333	2.66667	3.90476	0.739287	0.281517	0.827913	0.20357	0.825214	0.195102	1.01239	0.238897	0.974992	0.0323653	0.97652	0.0253992	1382.85	351.795	1593.51	281.489	1087.93	190.911	42.1502	69.773	77.2699	18.4533	91.4999	32.0901	1532.41
	40	BA161b	31396.2	12345.5	22592.3	5701.48	40663.4	10520.1	256.277	159.723	1.62822	0.349398	0.95033	0.0174547	1.13298	0.0394484	6.05128	1.31687	0.944513	1.39044	2.3	3.15	3.61905	3.04762	0.709683	0.32743	0.803729	0.22034	0.811009	0.195498	0.996079	0.21598	0.982791	0.0215762	0.977939	0.0369987	1320.27	414.865	1539.37	438.502	1112.12	261.627	40.5123	66.4295	69.3196	23.1479	87.5655	32.4971	2865.73
	41	BA171a	41584.4	7458.8	39066.4	6513.49	42969.2	7734.59	300.498	183.568	1.68228	0.474895	0.954318	0.0200988	1.17705	0.0406108	6.03226	0.795147	0.632456	0.887041	1.90909	4.09091	2.25	3.8	0.867358	0.155261	0.863031	0.195202	0.887321	0.115509	1.00585	0.331018	0.981594	0.0225099	0.96874	0.0234885	1505.62	283.408	1507.08	309.12	1502.97	243.708	27.1224	63.5774	86.4542	23.4622	88.6863	18.6018	1545.15
	42	BA171b	44097.4	8191.94	41140.1	3924.56	45653.9	9448.43	293.603	196.933	1.50776	0.227158	0.953294	0.0187143	1.14209	0.0238129	6	0.816497	0.632456	0.887041	3.27273	2.72727	1.7	4.35	0.8682	0.160855	0.893535	0.110586	0.913376	0.103209	0.981156	0.171541	0.983206	0.0188819	0.975568	0.0226487	1491.76	284.539	1491.85	309.832	1491.57	244.728	38.3648	67.173	89.726	23.4032	98.4389	14.6511	2221.07
	43	BA171c	47629.9	8818.64	44271.8	6880.21	49122.4	9338.52	322.254	194.757	1.68494	0.35802	0.957241	0.0166623	1.22573	0.115699	5.90323	0.597486	0.700649	0.510418	1.54545	4.36364	2	3.95	0.875417	0.151024	0.898181	0.134837	0.888956	0.100337	1.02527	0.211556	0.98055	0.0208145	0.956159	0.0545077	1592.45	299.241	1607.73	294.702	1558.05	327.006	57.2535	75.4594	96.3917	28.6892	91.8239	21.7577	2988.36
	44	BA181a	21035.8	9579.81	17221.8	7075.84	22307.1	10025.8	247.21	111.757	2.3175	0.721507	0.893492	0.0319949	1.20081	0.121236	6.01667	1.01667	0.833809	1.0745	1.6	4.26667	1.28889	4.77778	0.732775	0.267103	0.795692	0.21365	0.814614	0.183949	0.999847	0.267125	0.96419	0.034986	0.934188	0.0950393	1157.39	312.144	1200.6	318.689	1027.76	259.635	15.8206	41.6969	70.645	20.394	61.5353	15.469	1540.9
	45	BA181b	16132.5	8299.27	16414.9	10095.4	16085.4	8052.25	194.028	106.428	1.94431	0.547128	0.911624	0.0349542	1.15161	0.096962	6.06494	0.731575	0.48795	0.763991	1	5.33333	0.969697	5.06061	0.766124	0.268308	0.850097	0.179803	0.827168	0.202866	1.01957	0.26606	0.968791	0.0352479	0.937251	0.0725415	936.286	223.024	923.046	218.277	1015.73	245.419	30.6173	50.0362	54.4556	14.8841	56.728	15.016	1442.81
	46	BA181c	18414.4	6672.8	18407.5	3998.83	18415.6	7071.44	226.278	107.131	2.22273	0.619727	0.914384	0.0246344	1.12488	0.0391577	6.02597	0.777547	0.915475	0.753082	1.33333	4.8	0.984848	5.06061	0.79632	0.235212	0.860692	0.158925	0.84348	0.169262	1.02815	0.23458	0.974716	0.0289128	0.962938	0.0603035	1036.77	241.175	1030.33	236.362	1072.81	277.442	39.9984	51.3914	61.952	13.2123	69.3393	17.3161	2653.7
	47	BA182a	25137.4	4737.68	23660.2	4015.76	25832.6	4943.92	244.116	135.97	1.83937	0.38355	0.93316	0.0168852	1.12305	0.033503	5.96	0.754848	0.718795	0.769286	1.875	4.25	1.88235	4	0.876526	0.147185	0.901757	0.130421	0.88962	0.121083	1.0073	0.214381	0.984068	0.0180089	0.97072	0.0266407	1167.81	216.74	1151.87	220.564	1201.69	211.255	13.1317	36.0762	72.2763	19.2476	68.732	16.6251	1457.72
	48	BA182b	21286	3214.13	20639.6	2476.52	21723.2	3599.15	220.307	128.403	1.74857	0.35656	0.92295	0.0177849	1.10078	0.0243528	5.96491	0.625783	0.514609	0.685994	2.21739	3.86957	2.47059	3.41176	0.869814	0.127313	0.889946	0.118288	0.891538	0.111042	1.00339	0.203373	0.982898	0.0193275	0.975889	0.0323219	1055.04	155.487	1033.35	161.623	1087.09	143.371	27.2233	47.2559	66.0087	14.5368	62.7165	10.7871	2874.1
	49	BA182c	21942.2	4087.76	19242.1	2862.5	23008.1	4032.52	241.494	121.801	2.03155	0.490591	0.912326	0.0298675	1.13495	0.0610557	6.01754	0.812651	0.757049	0.798291	1.43478	4.43478	1.94737	4.15789	0.854866	0.16573	0.876403	0.137299	0.881626	0.123877	0.997659	0.20744	0.9743	0.0337186	0.959922	0.0370481	1115.52	233.701	1152.2	231.799	1022.6	218.989	41.9267	55.3721	65.6706	13.9718	72.271	18.3176	3606.99
	50	BA183a	23129.8	9245.1	27689.5	6518.69	21527.7	9593.04	213.544	139.409	1.60925	0.484007	0.917755	0.0237338	1.15655	0.0834679	6.08	0.804071	0.650444	0.832883	1.30769	5.07692	1.72973	4.24324	0.757569	0.227997	0.83977	0.166287	0.825101	0.157282	0.999508	0.221477	0.97524	0.0257483	0.952723	0.0530927	1108.74	258.188	1056.26	255.479	1258.1	209.121	26.4538	46.9661	64.1727	19.346	64.6018	11.5389	1404.4
	51	BA183b	20088.6	5860.39	21434.4	4077.96	19679	6284.1	235.672	114.039	2.16769	0.740807	0.902754	0.0284529	1.15631	0.0641802	5.96667	0.973665	1.06904	0.93354	1.35714	4.92857	1.47826	4.3913	0.792858	0.224431	0.841576	0.159713	0.842778	0.162489	1.00702	0.228014	0.970957	0.0324568	0.967872	0.0988217	1095.46	265.302	1071.54	270.021	1174.05	241.619	43.2137	53.3698	70.3712	18.2659	63.2486	19.0894	2324.06
	52	BA183c	21496.4	9494.35	24420.8	10451.6	20660.9	9165.18	247.596	113.082	2.36227	0.828793	0.910886	0.0353075	1.1495	0.0721149	5.98333	0.747689	0.699293	0.755015	1.07143	5.14286	1.28261	4.63043	0.77611	0.225178	0.877162	0.156028	0.801715	0.16432	1.05063	0.261758	0.9687	0.0350904	0.962178	0.0452953	1115.25	253.371	1078.93	235.642	1242.36	282.289	46.862	50.6488	68.3803	18.8948	70.5673	15.9577	2398.49
	53	BA191a	29710.6	5229.54	26416.1	4870.77	31357.8	4654.44	236.991	165.112	1.44905	0.220734	0.923997	0.022825	1.12311	0.0386862	6.02381	0.811145	0.801784	0.81325	1.64286	4.57143	2.07143	3.85714	0.850284	0.15342	0.885046	0.119139	0.916171	0.0957726	0.992671	0.141649	0.975728	0.0231368	0.968279	0.0296101	1231.9	242.417	1218.48	233.5	1258.75	266.339	29.8105	55.3337	77.1195	20.7211	67.0898	16.737	1408.7
	54	BA192a	23583.4	6138.48	19848.8	3995.98	24432.2	6254.69	223.452	137.925	1.64351	0.325056	0.926826	0.0252544	1.09125	0.0256775	5.92593	0.639925	0.737865	0.618171	0.8	5.3	1.20455	4.68182	0.817072	0.19464	0.869928	0.141799	0.880885	0.134872	1.00733	0.180571	0.976229	0.0243332	0.976804	0.0217632	1080.33	189.33	1078.63	185.992	1087.82	213.862	21.1488	43.3882	66.9416	14.9367	64.0565	7.85129	1496.63
	55	BA192b	22561.1	6255.7	18651.9	5004	25931.1	5215.83	200.997	145.228	1.40521	0.28343	0.940965	0.0184321	1.1736	0.137353	6.03704	0.889413	0.832666	0.868463	2.88	3	1.93182	4.18182	0.794746	0.236892	0.852221	0.159857	0.875666	0.144771	0.990451	0.189476	0.98295	0.0197549	0.923566	0.0811662	1090.14	253.88	1124.46	257.103	1050.34	249.291	42.1774	54.0328	60.8685	15.5059	69.1873	13.2627	1434.16
	56	BA193a	27958	7479.92	21156	3162.41	28953.4	7425.34	228.05	157.823	1.45543	0.200997	0.939665	0.0175807	1.09145	0.0322682	6.06383	0.672576	0.632456	0.68521	0.833333	5.16667	0.902439	5.17073	0.80069	0.230693	0.875291	0.143472	0.876422	0.140139	1.00493	0.151214	0.983955	0.0164994	0.971688	0.0266397	1184.94	214.991	1198.75	218.478	1090.6	176.436	47.1646	61.1481	67.9623	16.8022	71.5507	12.5488	1480.32
	57	BA193b	28524.7	6888.13	20405.5	1586.16	29297.9	6696.82	222.807	165.965	1.3696	0.225218	0.942993	0.0203098	1.07767	0.0427778	6.04255	0.721033	0.752773	0.73252	0.833333	5.33333	0.714286	5.28571	0.834866	0.20548	0.911096	0.115174	0.876165	0.149142	1.01293	0.190498	0.980595	0.0208844	0.969186	0.0282953	1168.53	198.112	1166.05	202.178	1194.66	170.569	46.4724	55.0011	70.4026	16.9207	71.5634	4.82186	2395.1
	58	BA201a	30835.7	8410.56	26283.4	6213.09	33437	8480.11	302.446	135.107	2.30746	0.643865	0.924311	0.0217075	1.10266	0.0307281	5.90909	0.741406	0.771902	0.737327	1.5625	4.375	2.67857	3.21429	0.783667	0.198353	0.86204	0.172281	0.835743	0.140464	1.03268	0.225222	0.978766	0.023895	0.977497	0.0286087	1314.08	278.808	1318.42	294.272	1306.48	258.588	40.5684	63.3031	78.1131	18.0671	79.4562	18.389	1513.94
	59	BA201b	26297.1	5391.76	23425.9	3499.41	29168.4	5471.03	245.564	142.352	1.75528	0.375314	0.930611	0.0277814	1.10683	0.0445926	6.08	0.986439	1.06145	0.780042	2.44	3.28	2.89286	3.46429	0.829913	0.187442	0.857156	0.1586	0.899468	0.107186	0.99339	0.204819	0.977012	0.028839	0.959978	0.0404619	1211.31	293.764	1324.89	237.187	1097.72	305.047	34.9043	58.5669	66.1097	18.4256	76.5947	22.5981	1465.12
	60	BA201c	28967.7	7238.66	25181.4	3166.71	31351.7	8075.4	249.333	153.11	1.68	0.446899	0.935185	0.0238875	1.12891	0.0717401	6.04	0.698687	0.556776	0.738223	2.52	3.16	2.57143	3.64286	0.811502	0.200838	0.864608	0.143411	0.856228	0.146606	1.01455	0.270453	0.979349	0.0282935	0.953239	0.0442573	1240.08	241.173	1324.82	257.037	1105.48	132.617	47.7507	61.8081	71.6396	15.2713	77.4462	14.9583	2248.51
	61	BA202a	23236.6	7224.75	21075.3	5320.51	24965.7	8123.1	218.308	140.01	1.59773	0.419206	0.920535	0.0267614	1.13604	0.077008	5.98148	0.900539	0.675664	1.01992	2.33333	3.41667	2.53333	3.63333	0.77789	0.199151	0.833166	0.156913	0.842327	0.146501	0.998175	0.238229	0.975844	0.0275699	0.959532	0.0609411	1108.86	268.069	1171.4	297.003	1030.69	207.106	16.258	41.7093	66.2913	18.1263	68.3678	15.9209	1476.69
	62	BA202b	26225.6	6042.38	22567.8	4748.04	29099.6	5409.03	230.758	148.831	1.5682	0.289042	0.933321	0.0188305	1.10307	0.0313592	5.94444	0.68451	0.740887	0.643268	2.20833	3.66667	2.9	3.1	0.832739	0.188113	0.860616	0.154235	0.895703	0.099099	0.988208	0.183666	0.981231	0.0217845	0.972372	0.0270907	1136.12	191.688	1164.52	187.367	1099.97	195.332	29.8295	51.106	69.387	13.6888	69.5506	17.2608	2644.73
	63	BA202c	28162.9	7172.7	26195.7	5710.77	29178.2	7710.44	247.254	150.384	1.69611	0.413311	0.914957	0.0241784	1.12265	0.112799	6.01852	0.921253	0.72106	1.04624	2.25	3.54167	1.93548	4.25806	0.82332	0.193941	0.845408	0.174778	0.870893	0.162722	0.983234	0.221097	0.977684	0.0248742	0.964772	0.0719504	1217.99	279.486	1269.17	305.662	1118.82	191.789	44.4561	58.1627	72.8544	17.5541	78.9002	12.5562	3561.55
	64	BA203a	29173.3	6846.39	26658.1	5406.06	31917.2	7301.77	243.911	157.18	1.5919	0.369135	0.929883	0.0266153	1.11047	0.0349535	6	0.843274	0.84699	0.767297	2.54167	3.20833	3.36364	2.90909	0.82253	0.182132	0.852938	0.142278	0.89098	0.157647	0.990861	0.26049	0.974492	0.0293437	0.968978	0.0341402	1229.12	265.35	1312.4	240.799	1152.78	268.521	18.1817	46.9171	68.1644	15.5697	77.5582	20.1344	1489.82
	65	BA203b	26766.6	9174.93	21926.3	5431.55	29604.1	9791.17	255.077	138.631	1.87931	0.500012	0.918097	0.0339443	1.12304	0.0622132	6.04348	0.893346	0.793999	0.921821	2.16667	3.58333	2.68966	3.58621	0.782298	0.289274	0.82756	0.21753	0.852709	0.18644	1.00895	0.290227	0.964137	0.0394193	0.961827	0.0694944	1211.75	284.195	1287.69	280.624	1082.21	247.113	34.3677	58.9371	68.628	20.6537	75.9621	16.9363	1496.88
	66	BA203c	25837.4	7427.53	20740.4	3383.98	28632.5	7584.71	233.945	146.194	1.63573	0.439466	0.929507	0.0255062	1.10121	0.0375165	6	1.01058	0.761387	1.14723	2.41667	3.41667	1.93548	4.19355	0.787673	0.220026	0.826956	0.185712	0.869974	0.148412	0.988964	0.259991	0.973203	0.026598	0.9723	0.0369318	1145.69	287.145	1193.34	319.987	1058.8	194.416	45.4844	60.075	73.1939	21.5073	71.1127	17.2916	3033.95
	67	BA204a	31292.3	6483.8	28411.8	5697.18	34931	5619.55	247.177	167.053	1.50368	0.327631	0.928666	0.0186586	1.11915	0.0463829	5.95349	0.843843	0.690253	0.933459	2.54167	3.16667	3.15789	3.10526	0.842387	0.175202	0.851653	0.140711	0.898036	0.126844	0.986281	0.210578	0.982438	0.0228026	0.960037	0.0339279	1247.21	261.613	1341.84	281.501	1172.3	222.957	16.4711	42.6206	71.0012	18.2641	80.5862	20.7566	1519.53
	68	BA204b	27051.7	5804.24	23753.9	4784.66	30074.6	5007.31	238.79	151.302	1.62865	0.467563	0.922644	0.026904	1.15146	0.0623471	6	0.894427	0.750604	0.944089	2.54167	3.16667	2.66667	3.58333	0.819011	0.200998	0.851769	0.172725	0.865329	0.136628	0.999892	0.229369	0.973228	0.0279003	0.958228	0.0610044	1215.64	261.619	1302.97	261.213	1120.38	231.762	32.8735	54.797	74.7559	14.9919	72.6223	20.1579	2760.79
	69	BA204c	29600.6	6959.09	25481.5	5224.43	33033.2	6398.8	248.725	158.274	1.60459	0.394296	0.917944	0.0302146	1.13706	0.0806994	6.06522	0.904364	0.868115	0.896854	2.83333	3	2.45833	3.79167	0.807613	0.194129	0.850701	0.164041	0.873373	0.12724	0.994441	0.221969	0.970285	0.0335657	0.960107	0.056113	1277.09	280.467	1335.35	282.214	1207.18	268.662	47.0919	60.8411	73.0287	18.9626	79.604	19.9302	2985.92
	70	BA211a	40804.1	9262.02	35719.2	12297	43015	6786.3	294.994	184.947	1.64929	0.450405	0.923388	0.0410783	1.06899	0.0279942	6	1.06066	1.05409	1.08711	0.9	5.1	1.56522	4.43478	0.854985	0.20298	0.843289	0.188404	0.88358	0.162813	0.971755	0.29288	0.969692	0.0443396	0.983366	0.0275392	1417.4	357.606	1421.59	359.572	1407.77	372.151	21.9	54.3687	88.133	24.1007	79.494	19.7597	1511.95
	71	BA211b	35232.6	7859.57	34262.7	2525.16	35403.7	8475.66	289.587	160.837	1.86889	0.51551	0.938477	0.0180457	1.06457	0.026672	6	0.847319	0.816497	0.869876	1	5	1.08824	4.94118	0.821656	0.18444	0.867611	0.147254	0.841754	0.156125	1.02359	0.2722	0.982769	0.0212431	0.974704	0.0357729	1333.01	294.556	1345.1	308.572	1264.54	204.223	45.1939	69.9132	79.6175	18.2727	85.6725	18.2836	1499.43
	72	BA211c	38809.2	6367.05	33628.8	2285.95	39672.6	6435.06	284.049	181.437	1.61881	0.443799	0.935068	0.0231179	1.07323	0.0327151	5.975	0.831665	0.737865	0.887625	1.4	4.5	0.470588	5.52941	0.845238	0.163788	0.860057	0.141289	0.87631	0.131033	0.987903	0.241542	0.978795	0.0223966	0.973498	0.0385329	1361.02	267.636	1384.68	266.347	1219.07	255.225	58.2854	71.0027	88.0069	16.1229	88.983	19.5498	2096.43
	73	BA212a	36786	6120.1	38585.5	4494.2	36079.1	6587.66	308.7	162.116	2.00302	0.660911	0.924504	0.0375905	1.10111	0.0306488	5.94872	0.825537	0.53936	0.916486	1.36364	4.72727	1.82143	4.07143	0.864555	0.136479	0.873234	0.143991	0.856085	0.178016	1.02463	0.309801	0.962025	0.0410005	0.972073	0.0303574	1397.36	274.848	1374.5	290.548	1455.57	232.245	21.8745	54.0363	85.0126	21.9215	83.7822	13.1829	1559.07
	74	BA212b	37401.6	8589.85	36976.7	6463.15	37489.5	9060.4	302.4	163.215	1.89774	0.486995	0.935045	0.0313832	1.07262	0.0329808	6	0.760886	0.700649	0.755929	1.36364	4.54545	1.03448	4.96552	0.840564	0.195516	0.837057	0.172607	0.884794	0.15841	0.992055	0.254099	0.971421	0.0367738	0.976696	0.0293772	1402.93	283.958	1405.46	273.614	1390.68	358.943	42.1625	70.162	81.4761	17.4952	83.6029	25.7974	1504.37
	75	BA212c	38357.2	9874.35	37363.5	6919.89	38873.9	11205.4	286.321	176.34	1.6648	0.481458	0.927298	0.0419507	1.08838	0.0860991	6.05128	0.971941	0.759555	1.05162	1.61538	4.30769	1.58621	4.37931	0.833137	0.227428	0.849209	0.188867	0.874198	0.183842	0.978177	0.241	0.966687	0.0450106	0.974031	0.0952655	1395.96	313.462	1414.33	353.957	1360.62	224.357	50.5432	65.4991	86.5835	25.1641	82.8657	26.1666	2648.53
	76	BA213a	41267.5	8785.33	36461	2160.92	41558.8	8962.62	306.819	179.47	1.78189	0.527783	0.923671	0.0275473	1.06744	0.0229304	6.02857	0.984758	0.707107	1	2.5	4	0.424242	5.57576	0.830475	0.158305	0.878097	0.14067	0.856685	0.132349	1.02806	0.231549	0.974915	0.0274846	0.984324	0.0201734	1444.19	332.643	1437.55	340.481	1553.67	164.457	22.1529	54.6157	84.6299	24.6264	51.1357	2.93706	1631.87
	77	BA213b	39780.4	8534.11	34047.8	3978.32	40475.3	8708.92	290.512	182.007	1.65111	0.419312	0.92524	0.0245215	1.0821	0.0319959	6.05405	0.70498	0.816497	0.704423	1.25	4.75	0.545455	5.51515	0.843424	0.181048	0.876832	0.148675	0.87925	0.131676	0.992614	0.243137	0.977606	0.0292123	0.968836	0.0278095	1429.18	249.264	1438.82	250.699	1349.63	256.379	43.1622	67.5424	84.441	17.5459	64.0935	8.58619	2696.67
	78	BA214a	42177.2	10129.1	45216.7	7143.19	41083	10924.9	330.213	173.521	2.01125	0.614682	0.906605	0.03616	1.1113	0.0398359	5.97059	0.758199	0.707107	0.789515	1.88889	4.11111	1.72	4.24	0.825578	0.190436	0.879964	0.172513	0.835091	0.151564	1.0393	0.276972	0.956847	0.0403862	0.97598	0.036108	1496.14	269.702	1487.05	286.38	1521.4	230.289	30.5114	63.1278	88.4077	24.0178	88.079	11.7574	1580.31
	79	BA221a	28843.7	6851.73	26058.2	5533.09	29445.9	7023.45	225.87	165.221	1.38665	0.222917	0.950303	0.0170824	1.13173	0.0546206	6.04444	0.877899	0.534522	0.941215	1	5	1.08108	4.97297	0.827155	0.209911	0.881079	0.129227	0.884334	0.142562	1.0021	0.166825	0.984178	0.0193182	0.973955	0.0489925	1223.14	243.744	1228.05	259.663	1200.48	161.151	43.9012	63.7278	75.6752	23.186	70.3382	14.9719	1430.08
	80	BA221b	27204	7055.85	25729	6629.18	28257.5	7278.4	249.766	145.928	1.80714	0.687479	0.933219	0.0301893	1.10919	0.0294109	6.04167	0.742576	0.686333	0.698561	1.75	4.2	2.54054	3.56757	0.815616	0.193448	0.835148	0.165903	0.85419	0.147373	0.985763	0.301504	0.969059	0.0338772	0.976589	0.0376718	1230.16	237.696	1248.86	222.447	1203.99	261.167	50.2195	65.8802	72.1783	17.993	72.4276	14.4965	2421.63
	81	BA222a	28092	6478.28	25484.1	3317.62	28655.9	6878.67	229.163	159.993	1.48394	0.337959	0.943207	0.0152941	1.12306	0.059724	5.95556	0.928233	0.64087	0.982581	0.625	5.5	1.37838	4.54054	0.825329	0.199584	0.880669	0.128852	0.859597	0.182583	1.03316	0.256843	0.984662	0.0185484	0.975915	0.0627351	1180.89	261.859	1174.37	282.553	1211.04	138.434	33.5313	58.9722	75.8815	21.4802	70.9177	18.0933	1395.37
	82	BA222b	27757.5	4921.12	26862.4	3604.45	28031	5271.42	243.006	151.793	1.6515	0.394627	0.941372	0.026555	1.10139	0.0241354	5.97872	0.846716	0.873863	0.849837	1.36364	4.45455	1.24324	4.75676	0.859608	0.15903	0.896276	0.141817	0.858762	0.133202	1.03175	0.258445	0.974977	0.0278054	0.979669	0.0245581	1199.15	244.097	1213.94	243.606	1150.75	251.028	44.7127	59.4472	71.5524	15.6343	80.8892	18.0661	2399
	83	BA222c	26907.4	5966.97	25458.2	3002.75	27468.5	6736.11	225.986	157.988	1.49015	0.389868	0.92981	0.026665	1.20278	0.184915	6.08511	1.08005	1.24011	0.995485	1.25	4.33333	1.59459	4.59459	0.840224	0.193203	0.889288	0.135006	0.872544	0.155579	1.01891	0.258784	0.975201	0.0301463	0.919302	0.101155	1218.95	324.831	1267.51	308.726	1093.5	345.137	47.8523	58.6736	69.4522	20.8796	81.2077	31.3226	2727.56
	84	BA223a	32307.4	4790.87	30077.1	4650.74	33076.4	4669.94	238.927	176.78	1.36712	0.201074	0.953343	0.0172153	1.10678	0.0519	5.94872	0.60475	0.674949	0.56586	0.8	4.9	1.65517	4.37931	0.880106	0.125526	0.921024	0.0979947	0.905916	0.0980275	1.0092	0.155144	0.985586	0.0176903	0.972081	0.0390032	1248.83	182.77	1275.89	171.571	1170.35	200.648	30.4172	54.5824	73.9546	18.408	80.6248	13.274	1416.37
	85	BA223b	31796	4637.41	31108.3	5385.86	32104.2	4329.03	242.131	172.52	1.42332	0.24139	0.951824	0.014945	1.12413	0.0298805	6.07143	0.777515	0.898717	0.710582	1.92308	3.92308	1.89655	4.27586	0.873869	0.132177	0.912329	0.097065	0.90033	0.100453	1.00809	0.166519	0.986369	0.0167048	0.964664	0.0583274	1271.11	236.767	1307.81	217.216	1189.24	266.319	34.4948	57.8615	74.6574	16.9082	79.8495	25.2929	2934.22
	86	BA223c	26732.9	5765.51	27189.8	5111.78	26458.8	6192.61	220.833	157.765	1.41442	0.213171	0.948222	0.020118	1.08673	0.0227021	5.95833	0.824062	0.574513	0.922889	1.55556	4.16667	2.6	3.5	0.848818	0.168001	0.89271	0.114773	0.896252	0.112459	1.0054	0.129255	0.981349	0.0213047	0.97704	0.0202203	1133.97	227.245	1172.37	261.665	1069.98	137.962	48.6648	59.6614	67.7641	16.9612	77.2552	13.248	2740.84
	87	BA224a	26992.2	6479.42	26272	3546.71	27339.9	7533.23	232.183	154.119	1.56751	0.399323	0.930414	0.0252168	1.20434	0.143173	6	1.17514	1.1767	1.19523	2	4	1.82759	4.17241	0.832424	0.20496	0.893065	0.145642	0.858341	0.164581	1.05193	0.272032	0.977419	0.0295309	0.928595	0.093391	1222.71	334.901	1246.81	351.032	1172.79	304.917	18.055	45.5845	77.5863	23.8971	68.6615	24.7486	1410.8
	88	BA224b	27764.6	8779.28	27254.2	7107.29	27892.2	9233.93	223.981	159.251	1.50649	0.446497	0.938884	0.0221534	1.1242	0.0784232	6.02222	1.09729	0.730046	1.20679	1.07143	4.85714	0.916667	5.11111	0.777004	0.249312	0.85712	0.150045	0.82615	0.223918	1.04168	0.341809	0.979728	0.0251961	0.96729	0.0890292	1189.99	312.451	1192.19	339.064	1181.18	184.023	36.0618	59.0779	76.8887	25.2125	61.8444	14.1713	1441.27
	89	BA224c	29379.9	4404.27	28194.2	1628.96	29763.5	4943.59	230.895	169.468	1.39423	0.322405	0.939002	0.0278281	1.09535	0.0524229	5.95556	0.824499	1.08182	0.717137	1.07143	4.57143	1.63889	4.36111	0.881406	0.159602	0.897796	0.131342	0.900845	0.123399	1.0041	0.244979	0.976955	0.0297043	0.952987	0.0606287	1186.11	225.874	1203.39	198.489	1132.7	300.527	49.2708	60.9599	71.9808	16.3222	80.2004	17.4128	2764.98
	90	BA225a	31131.9	4655.14	29965.6	4564.33	32473.1	4498.89	244.355	170.235	1.45762	0.266844	0.932758	0.0245015	1.10537	0.0368479	6.02326	0.886093	0.928256	0.858395	3.08696	2.95652	3.45	2.55	0.893288	0.152959	0.909751	0.114515	0.909796	0.128171	0.995204	0.205028	0.977108	0.0284759	0.971999	0.0260917	1250.17	258.513	1247.51	259.205	1252.49	263.714	22.0889	49.9726	74.3638	19.653	76.4616	20.9778	1426.61
	1	QA011a	14098.5	3937.53	10441.9	2214.76	14480.5	3890.54	173.656	106.501	1.69226	0.431728	0.925318	0.0205081	1.22509	0.0903796	6.02703	0.906188	0.786796	0.900023	0.285714	5.14286	0.567164	5.52239	0.811586	0.207385	0.868411	0.156899	0.859914	0.164837	0.996507	0.224635	0.97894	0.0229283	0.948854	0.070796	903.123	221.94	918.964	220.488	751.499	186.842	27.5072	41.7469	54.1676	12.3023	60.9831	17.8844	1370.16
	2	QA011b	17168.7	3693.52	13855	3128.61	17386	3644.46	188.154	121.003	1.59609	0.386275	0.934181	0.0214857	1.18392	0.121109	5.95946	0.691221	0.690066	0.662697	0.285714	4.85714	0.223881	5.76119	0.84617	0.17673	0.87315	0.132377	0.879627	0.129308	0.994052	0.230261	0.983433	0.0189864	0.942842	0.0670995	958.348	164.083	969.774	160.006	784.105	138.527	33.7279	42.9799	60.2669	12.3906	57.1932	5.90975	2361.14
	3	QA011c	10248.3	2458.37	7028	1848.2	10498.7	2325.85	148.521	92.2995	1.65906	0.49586	0.922139	0.0263605	1.26407	0.247725	6.02062	0.877726	0.534522	0.88432	0.285714	5.14286	0.377778	5.68889	0.818282	0.199929	0.856172	0.152588	0.865726	0.151547	1.00741	0.233331	0.977699	0.0254206	0.899836	0.126514	768.226	172.127	777.399	172.852	650.281	115.601	37.8675	38.7674	48.6228	12.0757	54.0161	8.36216	2519.05
	4	QA011d	13974.6	3968.38	9371.86	1880.46	14448.4	3825.63	172.83	107.349	1.6555	0.389545	0.918131	0.0250186	1.27526	0.113508	6.04124	0.789482	0.690066	0.798328	0.285714	5.57143	0.6	5.45556	0.842401	0.215738	0.869751	0.148509	0.874644	0.154711	1.00686	0.238192	0.97732	0.0250357	0.934864	0.0678702	911.503	194.081	922.395	195.313	805.693	155.518	39.4223	38.6455	57.0356	12.4271	56.7137	6.5886	3153.04
	5	QA021a	18920.8	5355.36	14980.6	4710.77	20046.6	5021.23	204.623	123.689	1.70359	0.464586	0.918544	0.0275314	1.18457	0.0670965	6	0.967204	0.974961	0.966268	1.42857	4.35714	1.5102	4.55102	0.787809	0.212978	0.85029	0.149099	0.852137	0.160634	1.00686	0.204089	0.973023	0.0306535	0.958207	0.0626452	1026.8	254.461	1056.09	256.395	924.26	226.991	27.4949	49.206	62.5914	15.218	60.3988	17.8207	1417.83
	6	QA021b	19692	6466.98	21154.4	3879.5	19302.1	6980.43	208.396	124.396	1.74314	0.476852	0.923875	0.0224178	1.1964	0.12329	6.04762	1.06904	0.726273	1.13652	1.07143	4.64286	1.34694	4.79592	0.757295	0.261945	0.818788	0.17796	0.833547	0.219457	1.00921	0.261832	0.977506	0.0268422	0.947527	0.0811816	1049.73	260.622	1060.72	286.088	1008.51	126.732	27.9925	47.3273	61.6411	19.4176	67.0474	14.8216	2804.04
	7	QA021c	15447.4	5415.18	14350.3	5385.56	15877.6	5418.66	177.065	116.121	1.57113	0.434207	0.907136	0.0289527	1.22954	0.138393	5.97183	1.15847	1.17429	1.14618	1.1	4.6	1.84314	4.23529	0.73521	0.248926	0.796151	0.188525	0.820362	0.179124	0.975381	0.26429	0.97128	0.031892	0.939389	0.111444	940.635	263.368	965.246	262.822	877.877	260.765	42.2266	51.2762	59.7585	16.9019	66.1862	21.8851	2637.41
	8	QA031a	22172.6	8972.52	28733.2	8087.46	16842.1	5463.47	226.818	128.219	1.87489	0.595579	0.922112	0.0313553	1.13874	0.0559863	6.08621	0.996212	1.1767	0.822442	2.69231	3.53846	2.59375	3.375	0.770345	0.271153	0.844811	0.188088	0.844529	0.190821	0.997861	0.264206	0.97143	0.0336256	0.956136	0.0469284	1103.38	273.674	1034.46	212.671	1188.21	317.99	24.1603	46.7816	65.1029	17.736	66.492	20.8877	1417.93
	9	QA031b	23601.7	8712.77	29773.7	10003.1	19634	4668.71	211.459	145.296	1.49852	0.375157	0.931008	0.0219362	1.20067	0.111924	6.01724	0.86838	0.735893	0.941323	2.57692	3.73077	2.34375	3.4375	0.776368	0.330162	0.850205	0.170747	0.846581	0.197544	0.990889	0.216756	0.976327	0.0239599	0.942643	0.0626902	1136.62	276.219	1033.99	240.269	1296.26	256.793	28.7958	49.1623	73.8169	19.9755	64.1601	14.3423	2297.65
	10	QA032a	25127.7	10862.2	35243.7	8777.39	18383.7	5590.87	234.741	136.973	1.82651	0.494532	0.938452	0.0338263	1.11899	0.0406759	6	0.989743	0.994723	0.907187	2.9	3.5	2.46667	3.26667	0.705137	0.296629	0.855557	0.164248	0.776732	0.215513	1.00825	0.254085	0.97005	0.0348399	0.968109	0.0453824	1139.78	289.676	1028.52	212.537	1306.68	313.995	13.6298	39.611	69.9459	22.0712	68.724	14.693	1442.25
	11	QA032b	19098.9	7837.1	24786.8	7776.18	15409.5	5308.12	228.237	109.383	2.16501	0.606806	0.928558	0.0241758	1.16788	0.0670739	6	1.11056	1.0417	1.1264	2.375	3.91667	2.37838	3.43243	0.714353	0.332041	0.803356	0.191538	0.808453	0.226112	1.00036	0.300303	0.974825	0.0273362	0.946559	0.0740903	1046.64	284.526	980.356	282.974	1148.83	260.557	26.6419	50.6184	71.0626	19.4212	62.81	12.5275	2264.18
	12	QA061a	14935.6	3087.94	13679.7	3028.79	15282.1	3038.57	179.088	111.028	1.6584	0.387904	0.925742	0.0196266	1.16967	0.0451178	5.95946	0.748317	0.57735	0.783411	1.75	4	1.08621	4.93103	0.830146	0.179023	0.881216	0.132838	0.862665	0.1455	1.01155	0.242335	0.981401	0.0229608	0.970805	0.0410121	896.271	164.38	912.63	173.655	836.97	110.1	15.1493	34.2278	54.6519	11.3517	56.8567	9.67905	1432.5
	13	QA061b	12697.9	3129.81	12318.8	1767.21	12759.3	3302.72	165.341	102.478	1.64272	0.341347	0.915085	0.022121	1.17717	0.0564805	6.02326	0.945289	0.619139	0.992754	1.375	4.5	0.743243	5.28378	0.814292	0.206292	0.868078	0.155394	0.877245	0.139515	1.01076	0.218479	0.978153	0.0242621	0.962616	0.0459541	830.323	189.806	831.594	199.766	822.487	116.075	29.7679	41.4385	52.0722	11.998	47.8736	8.01407	2470.78
	14	QA061c	14132.1	3231.33	13079.3	2772.09	14569.1	3330.48	190.495	99.1912	1.96911	0.474659	0.914234	0.0243246	1.2023	0.0725226	5.97674	0.93276	0.767297	1.01971	1.5	4.22727	1.39189	4.72973	0.830097	0.190544	0.875603	0.15189	0.868445	0.154756	1.02677	0.239193	0.976073	0.0272169	0.953407	0.0525824	912.273	210.056	935.395	229.185	856.569	144.285	34.6212	40.7138	57.4809	13.9624	63.0606	13.3998	2279.9
	15	QA062a	14165	3418.48	13920.2	3019.16	14227.2	3532.29	179.672	106.293	1.74753	0.463257	0.908377	0.0319599	1.16792	0.0820943	6.01266	0.967334	1.06262	0.949843	1.875	4.0625	1.12698	4.90476	0.819912	0.195885	0.863034	0.142333	0.857879	0.156261	1.00884	0.232735	0.971059	0.0326812	0.941393	0.0715965	880.015	204.124	885.425	204.384	858.712	208.325	21.1504	38.2834	53.2737	13.8412	58.4029	12.1466	1361.46
	16	QA062b	15185.7	3441.21	14549	1765.01	15251.2	3571.19	180.315	112.868	1.65618	0.476401	0.914969	0.02739	1.15534	0.109085	5.97468	0.919513	0.966092	0.938284	1.6875	4.3125	0.764706	5.22059	0.826339	0.182822	0.858955	0.154742	0.859627	0.145452	1.00434	0.256572	0.974886	0.029066	0.953475	0.0853065	902.796	203.524	902.746	209.215	903.274	148.635	36.2693	40.8267	56.6208	14.0135	54.606	11.9579	2096.1
	17	QA062c	15524.1	4559.35	15079.5	3512.55	15640.7	4814.56	178.425	113.348	1.59578	0.284222	0.927726	0.0213167	1.12218	0.0617167	6.02532	0.919513	0.68313	0.968671	1	4.75	1.19118	4.85294	0.801016	0.200628	0.857378	0.144748	0.883895	0.127194	0.983839	0.173278	0.98181	0.0232005	0.966753	0.0456626	904.286	209.366	916.851	220.563	856.382	156.242	30.8793	42.339	54.3656	12.6381	57.9975	15.047	1415.57
	18	QA062d	13879.2	3718.44	13540.4	2139.51	13960.1	4012.97	167.415	109.553	1.56922	0.403344	0.924429	0.0220517	1.14466	0.119209	6	0.89715	1.06262	0.855058	1.8125	4.125	1.17647	4.83824	0.794239	0.20841	0.848031	0.167526	0.862452	0.15122	0.997012	0.25378	0.978997	0.0249089	0.952554	0.10377	851.096	184.189	856.253	179.333	829.502	208.178	38.9368	42.2394	54.4266	11.87	56.4603	12.3034	2717.44
	19	QA071a	26224.7	8674.38	22972.2	9389.82	27037.8	8414.35	246.949	140.055	1.82851	0.594635	0.942951	0.021485	1.14709	0.0751035	6	0.857143	0.788811	0.875595	1.2	4.6	1.35	4.7	0.769788	0.233538	0.826642	0.158085	0.85111	0.177537	0.994594	0.257809	0.980966	0.024451	0.954285	0.0574399	1183.56	273.85	1195	284.783	1137.77	232.272	23.6583	48.3108	71.2288	18.4662	72.1414	24.7713	1504.55
	20	QA071b	19063.4	5237.8	16791.3	4672.6	19656.1	5260.96	201.809	124.362	1.68721	0.465521	0.931859	0.0285317	1.14575	0.0510837	6.06897	0.834814	0.900337	0.822686	1.41667	4.5	1.45652	4.65217	0.80904	0.216605	0.869711	0.140342	0.851316	0.167629	1.00324	0.293496	0.978471	0.0281688	0.95978	0.0415113	1017.09	213.882	1033.15	213.479	955.527	213.067	26.3406	48.2222	58.9745	14.5028	58.6287	15.5721	1432.77
	21	QA072a	24550.4	6609.07	21256.2	5414.3	25618.8	6670.23	224.689	142.622	1.61457	0.335074	0.941441	0.0262586	1.11398	0.0532992	5.93878	0.658539	0.6742	0.595277	0.5	5	1.62162	4.45946	0.804873	0.234671	0.868555	0.133893	0.865086	0.152817	0.99967	0.179648	0.978002	0.0292843	0.954555	0.0541059	1105.42	200.498	1143.85	190.607	986.949	190.361	14.5463	38.1609	63.9596	14.1911	70.7115	13.8027	1432.21
	22	QA072b	25273.1	6731.64	25062.9	5925.29	25372.4	7158.47	212.291	154.805	1.4028	0.316139	0.945694	0.0191902	1.10391	0.0361584	6.03774	0.80771	0.882843	0.751375	1.29412	4.52941	1.91892	4.21622	0.799258	0.217572	0.867885	0.155374	0.858278	0.160132	1.00546	0.228101	0.982531	0.0227048	0.969394	0.0407374	1120.24	220.105	1146.21	224.501	1065.25	206.079	31.228	52.3988	66.5257	12.6878	67.3182	21.8494	1453.75
	23	QA072c	23440.2	5443.22	22030.2	3613.02	24252.1	6165.83	206.499	148.747	1.41154	0.270249	0.931563	0.0242634	1.12379	0.052105	6.01887	0.7964	0.713283	0.821995	2.05263	3.73684	2.21622	3.91892	0.818608	0.204489	0.880727	0.128821	0.883578	0.124693	1.00529	0.20605	0.978897	0.0249804	0.967607	0.042633	1089.73	203.615	1107.91	213.932	1058.15	185.594	42.0947	53.9432	65.2742	12.2845	72.7503	15.1612	2711.57
	24	QA091a	23711.1	4878.52	22644.3	4174.79	24101.4	5103.13	265.308	119.018	2.30098	0.612181	0.930986	0.0257379	1.10493	0.0816137	5.89286	0.966316	0.92582	0.988963	1.53333	4.46667	1.46341	4.39024	0.834643	0.176444	0.867642	0.159266	0.872332	0.128979	1.01257	0.257214	0.977571	0.0301393	0.957877	0.0606463	1138.85	280.438	1125.38	295.065	1175.66	241.304	35.1179	52.9187	74.0459	16.5622	71.3639	19.4345	1527.17
	25	QA091b	26333.2	7259.28	27311.6	7698.6	25901.5	7132.96	248.969	139.277	1.85832	0.534254	0.936714	0.0250971	1.10626	0.0635596	5.94643	1.01658	0.99043	0.987112	1.53333	4.33333	1.87805	4.09756	0.833691	0.187656	0.853376	0.161475	0.859794	0.149414	0.996524	0.225555	0.979108	0.0266078	0.970115	0.0672807	1189.54	282.339	1209.15	288.712	1145.08	271.622	44.774	57.5612	75.628	23.4694	74.7731	20.441	2501.66
[truncated: 22 more columns]
