# Supplementary material for: Rules of tissue packing involving different cell types: human muscle organization
Source: Sci Rep. 2017 Jan 10;7:40444. doi: 10.1038/srep40444 (PMC5223128; doi:10.1038/srep40444)
Supplement: Supplementary Table S2 [file srep40444-s3.xls]

## Sheet: Hoja1
				BA		QA
	69 characteristics	35 characteristics		MEAN	ERROR	MEAN	ERROR	Student's t-test
	1		Average Area	26078.3	875.384	16704.3	985.374	1.98086e-05		Red : Features are differents with P-VALUE 0.05
	2		Desv. Area	6539.94	242.844	5061.11	419.172	0.0281303
	3	3	Average Area of slow cells	23616.4	762.359	17252.1	1273.39	0.00128104
	4	4	Desv. Area of slow cells	4242.18	201.098	4522.11	466.304	0.400441
	5	5	Average Area of fast cells	27392.6	968.408	16122.2	930.985	1.52071e-06
	6	6	Desv. Area of fast cells	6409.93	242.352	4617.04	316.773	0.00252862
	7		Average major Axis	231.643	4.45352	188.251	5.80905	0.000397322
	8		Average minor Axis	144.474	2.73472	113.13	3.89925	2.90954e-05
	9		Average Relation Axis	1.66417	0.028483	1.73313	0.0307935	0.468081
	10		Desv. Relation Axis	0.405806	0.0165212	0.453252	0.0168227	0.34824
	11		Average Convex Hull	0.934587	0.00145309	0.92336	0.001889	0.0181031
	12		Desv. Convex Hull	0.0239269	0.000621363	0.0261326	0.000768125	0.407627
	13		Average Relation A1/A2	1.16621	0.00762649	1.17657	0.00812641	0.889381
	14		Desv. Relation A1/A2	0.067382	0.00415517	0.0952029	0.00876047	0.0680719
	15		Average Neighbours	6.00908	0.00462433	6.00695	0.00679124	0.603488
	16		Desv. Neighbours	0.852139	0.0127984	0.926498	0.0193925	0.0434218
	17	17	Desv. Neighbours of slow cells	0.784137	0.0163203	0.880992	0.0291129	0.0812027
	18	18	Desv. Neighbours of fast cells	0.848511	0.0151346	0.923435	0.0213665	0.0748839
	19	19	slow Neighbours of slow cells	1.65023	0.0662774	1.44368	0.115727	0.195761
	20	20	fast Neighbours of slow cells	4.2568	0.0746234	4.48327	0.084094	0.430248
	21	21	slow Neighbours of fast cells	1.94582	0.0753461	1.50782	0.105442	0.00525096
	22	22	fast Neighbours of fast cells	4.14245	0.068626	4.49354	0.114519	0.0111033
	23		Average Relation Neighbours Area	0.815694	0.0036376	0.791056	0.00675303	0.0285729
	24		Desv. Relation Neighbours Area	0.206477	0.00375381	0.230752	0.00770173	0.0438239
	25		Average Relation Neighbours major axis	0.863335	0.00253799	0.852243	0.00371811	0.125274
	26		Desv. Relation Neighbours major axis	0.154714	0.0029096	0.161291	0.00352576	0.724577
	27		Average Relation Neighbours minor axis	0.867531	0.00234665	0.849535	0.00475627	0.0190951
	28		Desv. Relation Neighbours minor axis	0.147382	0.00253006	0.167643	0.00495437	0.00558089
	29		Average Relation Neighbours relation axis	1.00393	0.00162229	1.00382	0.00170153	0.528907
	30		Desv. Relation Neighbours relation axis	0.228609	0.00560456	0.243914	0.00557694	0.389909
	31		Average Relation Neighbours convex hull	0.977495	0.000592946	0.975936	0.000708385	0.796408
	32		Desv. Relation Neighbours convex hull	0.0259482	0.000677681	0.0283773	0.000790446	0.450306
	33		Average Relation Neighbours relation A1/A2	0.958568	0.00169846	0.948889	0.00285363	0.0899545
	34		Desv. Relation Neighbours relation A1/A2	0.0533874	0.0023865	0.0713101	0.00474915	0.0219983
	35		Average Strengths	1167.89	19.1374	939.87	27.9866	1.23911e-05
	36		Desv. Strengths	249.778	5.47684	219.193	8.10023	0.0397239
	37	37	Average Strengths of fast cells	1197.19	21.216	934.217	26.9675	3.23707e-06
	38	38	Desv. Strengths of fast cells	249.058	6.0827	216.788	7.7058	0.0530573
	39	39	Average Strengths of slow cells	1123.39	18.5575	930.206	33.8293	5.91957e-05
	40	40	Desv. Strengths of slow cells	221.584	6.26434	200.14	10.3352	0.0806857
	41		Average Clustering Coefficient	34.1363	1.22857	27.9722	1.42138	0.0643021
	42		Desv. Clustering Coefficient	53.1951	1.14158	41.8421	1.35124	0.000153978
	43	43	Average Clustering Coefficient of fast cells	69.4908	1.08851	58.2218	1.6987	0.000208591
	44	44	Desv. Clustering Coefficient of fast cells	17.5548	0.393549	14.6445	0.683681	0.00482869
	45	45	Average Clustering Coefficient of slow cells	72.2735	1.23985	58.5761	1.61208	0.000136336
	46	46	Desv. Clustering Coefficient of slow cells	16.3778	0.592166	14.3334	0.774503	0.216063
	47		Average Eccentricity	2095.16	68.9852	1965.92	97.3528	0.421453
	48		Desv. Eccentricity	266.166	8.33351	253.166	11.599	0.529241
	49	49	Average Eccentricity of fast cells	2102	69.3253	1968.09	97.7437	0.393308
	50	50	Desv. Eccentricity of fast cells	269.372	8.79835	255.274	11.6709	0.462823
	51	51	Average Eccentricity of slow cells	2080.82	68.9998	1959.02	96.2052	0.468485
	52	52	Desv. Eccentricity of slow cells	250.474	8.9145	246.898	16.0767	0.791345
	53		Average Betweenness Centrality	1316.9	120.158	2023.92	291.092	0.0669189
	54		Desv. Betweenness Centrality	1014.99	157.34	1480.13	317.065	0.37104
	55	55	Average Betweenness Centrality of fast cells	1324.8	117.193	2039.74	306.229	0.0507134
	56	56	Desv. Betweenness Centrality of fast cells	1004.46	147.263	1508.94	334.591	0.279811
	57	57	Average Betweenness Centrality of slow cells	1330.29	138.895	1934.73	259.016	0.257516
	58	58	Desv. Betweenness Centrality of slow cells	971.948	191.59	1222.43	232.103	0.997316
	59		Average Shortest Paths lengths	676.631	2.76008	652.307	3.48015	0.00103288
	60		Desv. Shortest Paths Lengths	307.837	1.18084	300.589	1.37279	0.0287371
	61	61	Average Shortest Paths Lengths from fast cells to fast cells	683.967	3.39966	649.27	4.52193	4.10819e-05
	62	62	Desv. Shortest Paths Lengths from fast cells to fast cells	309.384	1.45402	299.855	1.84448	0.00923859
	63	63	Average Shortest Paths Lengths from fast cells to slow cells	789.924	13.0502	823.4	17.9522	0.0984519
	64	64	Desv. Shortest Paths Lengths from fast cells to slowcells	273.719	4.60805	274.516	6.62032	0.828221
	65	65	Average Shortest Paths Lengths from slow cells to slow cells	663.199	10.6338	664.563	16.6349	0.753656
	66	66	Desv. Shortest Paths Lengths from slow cells to slow cells	290.309	4.29311	296.061	4.33018	0.528492
	67	67	Average Shortest Paths Lengths from slow cells to fast cells	645.91	5.9468	625.333	6.71809	0.228167
	68	68	Desv. Shortest Paths Lengths from slow cells to fast cells	301.253	2.09775	294.368	2.56246	0.291159
	69	69	Porcentage slow cells	0.310465	0.0118681	0.246486	0.0173603	0.0123792
