# Supplementary material for: Rules of tissue packing involving different cell types: human muscle organization
Source: Sci Rep. 2017 Jan 10;7:40444. doi: 10.1038/srep40444 (PMC5223128; doi:10.1038/srep40444)
Supplement: Supplementary Table S3 [file srep40444-s4.xls]

## Sheet: Hoja1
	PCA	BA 25 (1000 random) - QA
	15 cc	CC.	Frequency	Percentage
	Average Area of fast cells	5	944	94.4
	S. D. Area of slow cells	4	745	74.5
	Average content of collagen	13	374	37.4
	Average Area of slow cells	3	356	35.6
	Average Proportion slow cells	15	318	31.8
	S. D. Area of fast cells	6	212	21.2
	Average Area	1	202	20.2
	S. D. Area	2	194	19.4
	Average major Axis	7	155	15.5
	PCA	1000 random of BA 25 - BA 25
	69cc	CC.	Frequency	Percentage
	S. D. Shortest Paths Lengths from fast cells to slow cells	64	206	20.6
	Average Shortest Paths Lengths from slow cells to slow cells	65	196	19.6
	Average Neighbours	15	166	16.6
	S. D. Shortest Paths Lengths from slow cells to fast cells	68	153	15.3
	S. D. Betweenness Centrality of slow cells	58	150	15
	PCA	BA 25 (1000 random) - QA
	69cc	CC.	Frequency	Percentage
	S. D. Area of slow cells	4	672	67.2
	slow Neighbours of fast cells	21	484	48.4
	Average Strengths of fast cells	37	402	40.2
	Average Strengths of slow cells	39	368	36.8
	Average Area of fast cells	5	338	33.8
	S. D. Neighbours of slow cells	17	284	28.4
	S. D. Clustering Coefficient of fast cells	44	226	22.6
	Average Shortest Paths Lengths from fast cells to fast cells	61	202	20.2
	fast Neighbours of fast cells	22	190	19
	S. D. Relation Neighbours minor axis	28	183	18.3
	Average Shortest Paths Lengths from slow cells to slow cells	65	168	16.8
	Average Relation Neighbours minor axis	27	158	15.8
	Average content of collagen	13	151	15.1
	PCA	BA 25 (1000 random) - QA
	35 cc	CC.(over 69)	Frequency	Percentage
	S. D. Area of slow cells	4	801	80.1
	Average Strengths of slow cells	39	508	50.8
	Average Strengths of fast cells	37	498	49.8
	Average Area of fast cells	5	487	48.7
	slow Neighbours of fast cells	21	406	40.6
	S. D. Neighbours of slow cells	17	291	29.1
	Average Shortest Paths Lengths from slow cells to slow cells	65	283	28.3
	S. D. Neighbours of fast cells	18	223	22.3
	Average Shortest Paths Lengths from fast cells to fast cells	61	186	18.6
	S. D. Clustering Coefficient of fast cells	44	184	18.4
	Average Betweenness Centrality of fast cells	55	161	16.1
