# Supplementary material for: Rules of tissue packing involving different cell types: human muscle organization
Source: Sci Rep. 2017 Jan 10;7:40444. doi: 10.1038/srep40444 (PMC5223128; doi:10.1038/srep40444)
Supplement: Supplementary Table S4 [file srep40444-s5.xls]

## Sheet: Hoja1
			MANOVA
		Comparison	(4-8)
		BA Total - QA Total	0.3196
		BA Fast- BA Slow	0.0037
		QA Fast- QA Slow	0.1434
			Mean Analysis per polygon sides
		Comparison	4	5	6	7	8
		BA Total - QA Total	0.12867	0.185616	0.0588577	0.818765	0.0702613
		BA Fast- BA Slow	0.385257	0.116414	0.213699	0.00044061	0.00846367		t-Student
		QA Fast- QA Slow	0.232739	0.0625257	0.666318	0.386245	0.338281		Wilcoxon
